# Supplementary material for: Effects of Two Distinct Psychoactive Microbes, Lacticaseibacillus rhamnosus JB-1 and Limosilactobacillus reuteri 6475, on Circulating and Hippocampal mRNA in Male Mice
Source: Int J Mol Sci. 2022 Aug 25;23(17):9653. doi: 10.3390/ijms23179653 (PMC9456087; doi:10.3390/ijms23179653)
Supplement: Supplementary file 1 [file ijms-23-09653-s001.zip]

Archive with 18 entries (18 files):
- Supplementary Figure S1.png
- Supplementary Figure S10.png
- Supplementary Figure S11.png
- Supplementary Figure S12.png
- Supplementary Figure S13.png
- Supplementary Figure S14.png
- Supplementary Figure S15.png
- Supplementary Figure S16.png
- Supplementary Figure S17.png
- Supplementary Figure S18.png
- Supplementary Figure S2.png
- Supplementary Figure S3.png
- Supplementary Figure S4.png
- Supplementary Figure S5.png
- Supplementary Figure S6.png
- Supplementary Figure S7.png
- Supplementary Figure S8.png
- Supplementary Figure S9.png
